# Supplementary material for: Is “Esterhazy II”, an Old Walnut Variety in the Hungarian Gene Bank, the Original Genotype?
Source: Plants (Basel). 2021 Apr 23;10(5):854. doi: 10.3390/plants10050854 (PMC8146819; doi:10.3390/plants10050854)
Supplement: Supplementary file 1 [file plants-10-00854-s001.zip]

Archive with 1 entries (1 files):
- plants-1152834-supplementary.pdf
